# Supplementary material for: Causal relationship between circulating immune cells and diabetic nephropathy: A Mendelian randomization study
Source: Medicine (Baltimore). 2025 Aug 22;104(34):e43182. doi: 10.1097/MD.0000000000043182 (PMC12385090; doi:10.1097/MD.0000000000043182)
Supplement: Supplementary file 1 [file medi-104-e43182-s001.xlsx]

## Sheet: Sheet1
Table S1. Characteristics of the cohorts included in the MR study.
Phenotype		Description		Consortium/Study	Unit	Sample size
Lymphocyte count		Aggregate count of lymphoid cells per unit volume of blood		Blood Cell Consortium	per nL	563946
Monocyte count		Count of monocytes per unit volume of blood		Blood Cell Consortium	per nL	563946
Neutrophil count		Count of neutrophils per unit volume of blood		Blood Cell Consortium	per nL	563946
Eosinophil count		Count of eosinophils per unit volume of blood		Blood Cell Consortium	per nL	563946
Basophil count		Count of basophils per unit volume of blood		Blood Cell Consortium	per nL	563946

## Sheet: Sheet2
Table S2: Effective instrumental variables for positive results (eosinophil count)
SNP	effect_allele.exposure	other_allele.exposure	beta.exposure	se.exposure	pval.exposure	samplesize.exposure	exposure	eaf.exposure	id.exposure	sd	R2	F
rs181141583	C	T	0.01444	0.002639	4.57e-08	442712	eosinophil count (Eosin)	0.191043	BCX2_EOS	1.7559	6.76249e-05	29.9403
rs2419313	A	G	-0.020727	0.002869	5.21e-13	474228	eosinophil count (Eosin)	0.142533	BCX2_EOS	1.97571	0.000110047	52.1929
rs7080536	A	G	-0.043694	0.004952	1.17e-18	472834	eosinophil count (Eosin)	0.043176	BCX2_EOS	3.40514	0.000164628	77.8543
rs2992333	A	G	-0.034153	0.002028	1.35e-63	470794	eosinophil count (Eosin)	0.598657	BCX2_EOS	1.3915	0.000602048	283.61
rs2807740	T	C	0.035325	0.002358	1.05e-50	474231	eosinophil count (Eosin)	0.76966	BCX2_EOS	1.62382	0.000473024	224.428
rs2505521	T	C	-0.015171	0.002675	1.45e-08	472837	eosinophil count (Eosin)	0.829154	BCX2_EOS	1.83941	6.80208e-05	32.1648
rs17482472	A	G	-0.031481	0.003346	5.34e-21	472837	eosinophil count (Eosin)	0.098902	BCX2_EOS	2.30081	0.000187178	88.5208
rs1323650	T	G	-0.013614	0.002151	2.53e-10	470486	eosinophil count (Eosin)	0.680787	BCX2_EOS	1.47541	8.51351e-05	40.0581
rs10995240	C	G	-0.043838	0.002049	1.55e-101	474230	eosinophil count (Eosin)	0.368331	BCX2_EOS	1.41103	0.000964298	457.739
rs72834751	T	C	-0.071743	0.009325	1.5e-14	474234	eosinophil count (Eosin)	0.01273	BCX2_EOS	6.42163	0.000124801	59.1918
rs71508968	A	G	0.036234	0.006364	1.28e-08	474233	eosinophil count (Eosin)	0.025836	BCX2_EOS	4.38254	6.83522e-05	32.417
rs3747869	C	A	0.019825	0.003316	2.31e-09	472837	eosinophil count (Eosin)	0.90083	BCX2_EOS	2.28019	7.55884e-05	35.7435
rs4746153	C	G	0.015663	0.002552	8.58e-10	474234	eosinophil count (Eosin)	0.185407	BCX2_EOS	1.75743	7.94261e-05	37.6694
rs11255507	G	T	0.020196	0.00261	1.05e-14	474236	eosinophil count (Eosin)	0.17824	BCX2_EOS	1.79737	0.000126242	59.8756
rs2646438	A	G	-0.020516	0.002001	1.2e-24	473155	eosinophil count (Eosin)	0.565689	BCX2_EOS	1.37641	0.000222123	105.121
rs495149	T	C	0.024275	0.002674	1.15e-19	474234	eosinophil count (Eosin)	0.164184	BCX2_EOS	1.84144	0.000173752	82.413
rs962993	T	C	-0.040434	0.002009	4.92e-90	474236	eosinophil count (Eosin)	0.422478	BCX2_EOS	1.38349	0.000853434	405.073
rs7897422	C	T	0.020768	0.002521	1.85e-16	473135	eosinophil count (Eosin)	0.192058	BCX2_EOS	1.73407	0.000143416	67.8647
rs2497318	T	C	-0.029864	0.00202	1.96e-49	473293	eosinophil count (Eosin)	0.442619	BCX2_EOS	1.38969	0.000461599	218.571
rs1539174	G	C	0.038017	0.002332	1.12e-59	474232	eosinophil count (Eosin)	0.23738	BCX2_EOS	1.60592	0.000560101	265.765
rs637064	T	C	0.024251	0.001994	5.43e-34	474235	eosinophil count (Eosin)	0.556128	BCX2_EOS	1.37316	0.000311804	147.914
rs964184	C	G	0.028842	0.002913	4.39e-23	473776	eosinophil count (Eosin)	0.866592	BCX2_EOS	2.00506	0.000206875	98.0324
rs10892296	T	C	0.018054	0.002579	2.63e-12	443793	eosinophil count (Eosin)	0.19507	BCX2_EOS	1.71807	0.000110412	49.0054
rs556645	C	T	0.015253	0.00269	1.45e-08	472837	eosinophil count (Eosin)	0.833606	BCX2_EOS	1.84973	6.79934e-05	32.1519
rs10893844	C	G	0.02457	0.001984	3.49e-35	474235	eosinophil count (Eosin)	0.501551	BCX2_EOS	1.36628	0.000323292	153.365
rs635887	G	T	0.012762	0.002183	5.14e-09	474233	eosinophil count (Eosin)	0.701138	BCX2_EOS	1.50331	7.20624e-05	34.1767
rs668248	C	G	-0.016501	0.002036	5.49e-16	474234	eosinophil count (Eosin)	0.61554	BCX2_EOS	1.40208	0.000138489	65.6848
rs214080	G	A	0.012908	0.002009	1.37e-10	472644	eosinophil count (Eosin)	0.579931	BCX2_EOS	1.38117	8.73349e-05	41.2817
rs58833930	T	C	-0.023363	0.003139	1.03e-13	473290	eosinophil count (Eosin)	0.112968	BCX2_EOS	2.15951	0.00011703	55.3955
rs1059091	G	A	0.033841	0.002141	3.08e-56	467918	eosinophil count (Eosin)	0.321344	BCX2_EOS	1.46454	0.000533646	249.835
rs72844043	A	G	-0.011385	0.002011	1.54e-08	473294	eosinophil count (Eosin)	0.431798	BCX2_EOS	1.38349	6.77148e-05	32.051
rs9666598	G	C	-0.019706	0.002778	1.36e-12	464642	eosinophil count (Eosin)	0.842874	BCX2_EOS	1.89361	0.000108285	50.3191
rs34439695	T	C	-0.037944	0.005456	3.67e-12	474229	eosinophil count (Eosin)	0.035263	BCX2_EOS	3.75724	0.000101978	48.3657
rs12577643	T	A	0.017235	0.002195	4.31e-15	443639	eosinophil count (Eosin)	0.326132	BCX2_EOS	1.46201	0.000138952	61.6529
rs80116434	A	G	-0.01977	0.002897	9.09e-12	473149	eosinophil count (Eosin)	0.14188	BCX2_EOS	1.99273	9.84187e-05	46.5711
rs174548	G	C	-0.023058	0.002137	4.08e-27	473290	eosinophil count (Eosin)	0.313571	BCX2_EOS	1.47017	0.000245925	116.422
rs11231727	T	C	-0.012184	0.002008	1.34e-09	472832	eosinophil count (Eosin)	0.430783	BCX2_EOS	1.38076	7.78598e-05	36.8173
rs634534	G	A	0.032917	0.001998	5.83e-61	473291	eosinophil count (Eosin)	0.542475	BCX2_EOS	1.37455	0.000573158	271.425
rs875109	G	A	0.012912	0.002265	1.22e-08	472216	eosinophil count (Eosin)	0.740402	BCX2_EOS	1.55646	6.88148e-05	32.4976
rs7936434	C	G	0.043013	0.001984	4.08e-104	474206	eosinophil count (Eosin)	0.477743	BCX2_EOS	1.36623	0.000990195	470.02
rs11236814	T	A	-0.030483	0.00331	3.46e-20	474231	eosinophil count (Eosin)	0.10163	BCX2_EOS	2.27941	0.000178811	84.8124
rs12361586	G	A	-0.015373	0.002755	2.48e-08	473298	eosinophil count (Eosin)	0.14608	BCX2_EOS	1.89535	6.57828e-05	31.1368
rs4409785	C	T	0.016435	0.00263	4.25e-10	472838	eosinophil count (Eosin)	0.172343	BCX2_EOS	1.80847	8.25813e-05	39.0506
rs141391620	A	G	0.040909	0.004312	2.51e-21	474234	eosinophil count (Eosin)	0.056203	BCX2_EOS	2.96944	0.000189761	90.0078
rs535850137	A	G	0.034673	0.002579	3.58e-41	442712	eosinophil count (Eosin)	0.410888	BCX2_EOS	1.71598	0.000408116	180.751
rs17696736	G	A	0.080668	0.002004	0	471754	eosinophil count (Eosin)	0.429028	BCX2_EOS	1.37643	0.00342298	1620.34
rs150390228	A	G	-0.014423	0.002173	3.33e-11	445126	eosinophil count (Eosin)	0.674029	BCX2_EOS	1.44978	9.89618e-05	44.0546
rs708785	A	G	-0.018842	0.002006	6.25e-21	474230	eosinophil count (Eosin)	0.585791	BCX2_EOS	1.38142	0.000186005	88.2251
rs28532037	A	G	-0.029653	0.003416	4.19e-18	473296	eosinophil count (Eosin)	0.906507	BCX2_EOS	2.35009	0.000159185	75.3532
rs4931002	A	C	-0.02158	0.002388	1.73e-19	474236	eosinophil count (Eosin)	0.779279	BCX2_EOS	1.64449	0.000172174	81.6647
rs12820863	T	C	0.022466	0.002142	1.07e-25	471756	eosinophil count (Eosin)	0.351578	BCX2_EOS	1.47122	0.000233129	110.005
rs12581511	G	C	-0.017643	0.002631	2.07e-11	474236	eosinophil count (Eosin)	0.173045	BCX2_EOS	1.81183	9.48133e-05	44.968
rs11559982	G	A	0.014493	0.002057	1.92e-12	442712	eosinophil count (Eosin)	0.555885	BCX2_EOS	1.36866	0.000112119	49.6419
rs1689510	C	G	0.026511	0.002094	1.06e-36	474210	eosinophil count (Eosin)	0.337746	BCX2_EOS	1.44199	0.000337896	160.287
rs3024971	G	T	-0.040232	0.003209	5.04e-36	474224	eosinophil count (Eosin)	0.107204	BCX2_EOS	2.20984	0.000331343	157.182
rs7296326	C	T	-0.01795	0.003105	7.6e-09	474236	eosinophil count (Eosin)	0.115927	BCX2_EOS	2.13825	7.04665e-05	33.4199
rs1800692	G	A	-0.018051	0.002039	8.92e-19	472213	eosinophil count (Eosin)	0.58754	BCX2_EOS	1.40116	0.000165943	78.3733
rs3759332	C	T	-0.011935	0.002064	7.54e-09	473153	eosinophil count (Eosin)	0.390595	BCX2_EOS	1.41975	7.06635e-05	33.4369
rs7300806	G	A	0.013223	0.002397	3.53e-08	446209	eosinophil count (Eosin)	0.754655	BCX2_EOS	1.60117	6.81958e-05	30.4315
rs7299446	A	T	-0.011517	0.001981	6.24e-09	474230	eosinophil count (Eosin)	0.524295	BCX2_EOS	1.3642	7.12675e-05	33.7995
ss1388091268	G	A	-0.015853	0.001987	1.57e-15	474184	eosinophil count (Eosin)	0.456703	BCX2_EOS	1.36827	0.000134222	63.6542
rs10777378	A	G	-0.022488	0.001989	1.28e-29	473151	eosinophil count (Eosin)	0.535724	BCX2_EOS	1.36815	0.000270095	127.83
rs1471816	A	G	0.010911	0.001985	3.94e-08	474233	eosinophil count (Eosin)	0.503325	BCX2_EOS	1.36696	6.37075e-05	30.214
rs10745763	T	G	0.01349	0.002018	2.41e-11	472664	eosinophil count (Eosin)	0.423316	BCX2_EOS	1.38739	9.45344e-05	44.687
rs34363176	G	C	0.01341	0.002326	8.43e-09	473153	eosinophil count (Eosin)	0.243607	BCX2_EOS	1.59997	7.02438e-05	33.2382
rs12100034	A	G	-0.017045	0.002079	2.6e-16	473293	eosinophil count (Eosin)	0.359122	BCX2_EOS	1.43027	0.000142002	67.2179
rs12861824	C	T	-0.020977	0.002402	2.59e-18	473149	eosinophil count (Eosin)	0.275439	BCX2_EOS	1.65224	0.000161166	76.2677
rs7986796	T	G	0.024263	0.002058	4.91e-32	474237	eosinophil count (Eosin)	0.6277	BCX2_EOS	1.41724	0.000293007	138.995
rs6563842	T	G	0.035704	0.002162	3.39e-61	472147	eosinophil count (Eosin)	0.306226	BCX2_EOS	1.48557	0.000577293	272.723
rs71429414	A	G	-0.018575	0.002496	1.03e-13	474231	eosinophil count (Eosin)	0.196207	BCX2_EOS	1.71886	0.00011677	55.382
rs201798	A	G	0.020184	0.002044	5.71e-23	474235	eosinophil count (Eosin)	0.614944	BCX2_EOS	1.40759	0.000205576	97.5108
rs7327960	C	T	0.017659	0.002629	1.91e-11	474235	eosinophil count (Eosin)	0.826621	BCX2_EOS	1.81045	9.51301e-05	45.1181
rs2182885	A	G	0.026326	0.00203	2.05e-38	474234	eosinophil count (Eosin)	0.605228	BCX2_EOS	1.39795	0.000354514	168.181
rs11628569	G	A	-0.016588	0.002198	4.7e-14	474231	eosinophil count (Eosin)	0.289982	BCX2_EOS	1.51364	0.000120086	56.9551
rs4906317	T	G	-0.014827	0.002174	9.44e-12	443622	eosinophil count (Eosin)	0.504793	BCX2_EOS	1.44799	0.000104841	46.5144
rs55898715	A	T	0.01343	0.002091	1.39e-10	442712	eosinophil count (Eosin)	0.603787	BCX2_EOS	1.39128	9.31717e-05	41.2519
rs2239633	A	G	0.034771	0.001986	1.5e-68	472835	eosinophil count (Eosin)	0.483519	BCX2_EOS	1.36563	0.000647868	306.532
rs2004925	A	G	0.015861	0.002036	7e-15	474232	eosinophil count (Eosin)	0.393744	BCX2_EOS	1.40208	0.000127956	60.6884
rs8020739	T	G	0.02471	0.002087	2.57e-32	472205	eosinophil count (Eosin)	0.64383	BCX2_EOS	1.43413	0.000296786	140.185
rs8012643	T	C	0.015461	0.002194	1.91e-12	474233	eosinophil count (Eosin)	0.286432	BCX2_EOS	1.51089	0.000104705	49.6595
rs941616	T	C	-0.011801	0.002034	6.69e-09	474236	eosinophil count (Eosin)	0.609564	BCX2_EOS	1.40071	7.09761e-05	33.6617
rs6573020	T	C	0.020574	0.002019	2.31e-24	474234	eosinophil count (Eosin)	0.433436	BCX2_EOS	1.39038	0.000218917	103.84
rs8011585	A	T	0.015701	0.002041	1.5e-14	472147	eosinophil count (Eosin)	0.396721	BCX2_EOS	1.40243	0.000125325	59.1791
rs1296535	T	C	-0.019052	0.002417	3.35e-15	470739	eosinophil count (Eosin)	0.777485	BCX2_EOS	1.65831	0.000131975	62.1338
rs12878610	C	T	-0.013183	0.001994	3.95e-11	474230	eosinophil count (Eosin)	0.475864	BCX2_EOS	1.37316	9.21618e-05	43.7097
rs175705	G	C	0.03822	0.002213	8.8e-67	473155	eosinophil count (Eosin)	0.718533	BCX2_EOS	1.52224	0.000630004	298.276
rs7975	A	G	-0.012123	0.002124	1.17e-08	472834	eosinophil count (Eosin)	0.324166	BCX2_EOS	1.46052	6.88929e-05	32.577
rs3742704	C	A	0.01948	0.003441	1.54e-08	472837	eosinophil count (Eosin)	0.091601	BCX2_EOS	2.36614	6.7775e-05	32.0486
rs67856193	G	C	0.023655	0.002175	1.63e-27	474230	eosinophil count (Eosin)	0.308431	BCX2_EOS	1.4978	0.000249363	118.284
rs117068593	T	C	-0.026091	0.002543	1.17e-24	473026	eosinophil count (Eosin)	0.190092	BCX2_EOS	1.749	0.000222489	105.266
rs11555542	C	T	0.06384	0.004108	2.12e-54	472837	eosinophil count (Eosin)	0.062749	BCX2_EOS	2.82479	0.000510497	241.504
rs62006172	A	G	-0.037536	0.004973	4.62e-14	474236	eosinophil count (Eosin)	0.041969	BCX2_EOS	3.42465	0.00012012	56.9717
rs4924544	T	G	0.014847	0.002047	4.26e-13	444739	eosinophil count (Eosin)	0.525113	BCX2_EOS	1.36512	0.000118273	52.6068
rs34212866	G	A	0.020115	0.002401	5.74e-17	474227	eosinophil count (Eosin)	0.220743	BCX2_EOS	1.65343	0.000147981	70.1869
rs3759910	T	C	-0.014781	0.002571	9.22e-09	474234	eosinophil count (Eosin)	0.183452	BCX2_EOS	1.77051	6.96919e-05	33.0524
rs11071559	T	C	-0.0222	0.002945	4.94e-14	474231	eosinophil count (Eosin)	0.13051	BCX2_EOS	2.02806	0.000119811	56.8245
rs62011287	G	A	-0.01269	0.002091	1.32e-09	474229	eosinophil count (Eosin)	0.344259	BCX2_EOS	1.43995	7.76596e-05	36.8311
rs17293632	T	C	0.02962	0.002337	8.92e-37	473774	eosinophil count (Eosin)	0.236264	BCX2_EOS	1.60859	0.00033895	160.64
rs28362902	A	G	0.016579	0.002935	1.66e-08	474235	eosinophil count (Eosin)	0.132809	BCX2_EOS	2.02118	6.7279e-05	31.9081
rs7257	A	G	0.033603	0.002002	3.6e-63	473776	eosinophil count (Eosin)	0.567153	BCX2_EOS	1.378	0.00059429	281.727
rs8026803	C	T	-0.031256	0.002259	1.67e-43	473295	eosinophil count (Eosin)	0.260856	BCX2_EOS	1.55411	0.000404323	191.441
rs13511	C	T	-0.016355	0.002009	4.13e-16	474215	eosinophil count (Eosin)	0.57742	BCX2_EOS	1.38346	0.000139736	66.2737
rs76758258	A	T	-0.019702	0.002401	2.4e-16	442712	eosinophil count (Eosin)	0.239849	BCX2_EOS	1.59754	0.000152073	67.3343
rs725613	G	T	-0.047446	0.002071	4.78e-116	472836	eosinophil count (Eosin)	0.355982	BCX2_EOS	1.42408	0.00110879	524.855
rs121564	T	G	-0.016564	0.002233	1.26e-13	474234	eosinophil count (Eosin)	0.270023	BCX2_EOS	1.53775	0.000116014	55.0241
rs74331768	A	G	0.019483	0.003368	7.49e-09	474231	eosinophil count (Eosin)	0.098145	BCX2_EOS	2.31935	7.05584e-05	33.4632
rs3785356	T	C	0.030168	0.00218	1.7e-43	473258	eosinophil count (Eosin)	0.298035	BCX2_EOS	1.4997	0.00040449	191.505
rs4280242	T	C	-0.032913	0.002318	1.03e-45	473154	eosinophil count (Eosin)	0.754112	BCX2_EOS	1.59446	0.000425914	201.608
rs9939774	T	C	-0.029236	0.00202	1.98e-47	474219	eosinophil count (Eosin)	0.404524	BCX2_EOS	1.39104	0.000441534	209.475
rs8061729	C	T	-0.013146	0.002288	9.32e-09	474198	eosinophil count (Eosin)	0.273917	BCX2_EOS	1.57556	6.96125e-05	33.0123
rs7184899	A	T	-0.013648	0.002241	1.16e-09	446199	eosinophil count (Eosin)	0.704219	BCX2_EOS	1.49695	8.31173e-05	37.0898
rs1039341	T	C	-0.02389	0.002145	8.79e-29	472834	eosinophil count (Eosin)	0.310888	BCX2_EOS	1.47496	0.000262275	124.045
rs1684578	T	G	0.016362	0.002017	5.15e-16	472835	eosinophil count (Eosin)	0.415559	BCX2_EOS	1.38695	0.000139153	65.8053
rs16956811	G	T	-0.029348	0.003685	1.75e-15	474230	eosinophil count (Eosin)	0.080686	BCX2_EOS	2.53765	0.000133732	63.4281
rs8050508	T	C	0.034941	0.005716	1.01e-09	474234	eosinophil count (Eosin)	0.030896	BCX2_EOS	3.9363	7.87882e-05	37.3668
rs12928503	C	T	0.048995	0.007294	1.92e-11	466479	eosinophil count (Eosin)	0.980436	BCX2_EOS	4.98175	9.67163e-05	45.1203
rs1170439	C	T	0.022511	0.002403	7.86e-21	473155	eosinophil count (Eosin)	0.779264	BCX2_EOS	1.65293	0.000185438	87.7571
rs8044920	T	C	0.012096	0.002048	3.59e-09	474235	eosinophil count (Eosin)	0.376333	BCX2_EOS	1.41035	7.35529e-05	34.8838
rs3850107	G	C	-0.013751	0.002196	3.94e-10	473290	eosinophil count (Eosin)	0.29438	BCX2_EOS	1.51076	8.28404e-05	39.2106
rs17689159	C	T	-0.014419	0.002132	1.4e-11	474236	eosinophil count (Eosin)	0.314846	BCX2_EOS	1.4682	9.64409e-05	45.74
rs301162	G	A	0.026139	0.002803	1.16e-20	474237	eosinophil count (Eosin)	0.853049	BCX2_EOS	1.93028	0.000183341	86.9624
rs17175830	A	G	0.032179	0.002365	4.13e-42	473293	eosinophil count (Eosin)	0.237656	BCX2_EOS	1.62703	0.000391007	185.133
rs3096309	T	C	0.014823	0.002608	1.36e-08	472838	eosinophil count (Eosin)	0.824069	BCX2_EOS	1.79334	6.83151e-05	32.3041
rs61426394	C	G	-0.024582	0.003983	6.99e-10	473155	eosinophil count (Eosin)	0.067297	BCX2_EOS	2.73976	8.04965e-05	38.0902
rs12941068	A	G	-0.013905	0.002272	9.59e-10	472214	eosinophil count (Eosin)	0.285851	BCX2_EOS	1.56127	7.93147e-05	37.4563
rs112036266	T	C	0.016842	0.002626	1.48e-10	474224	eosinophil count (Eosin)	0.176245	BCX2_EOS	1.80837	8.67318e-05	41.1337
rs58745116	A	G	-0.015201	0.002034	8.21e-14	473122	eosinophil count (Eosin)	0.391451	BCX2_EOS	1.39906	0.000118037	55.8525
rs79989390	A	G	-0.069358	0.005438	3.28e-37	472378	eosinophil count (Eosin)	0.034518	BCX2_EOS	3.73752	0.000344253	162.673
rs72836561	T	C	-0.052579	0.005711	3.57e-20	472835	eosinophil count (Eosin)	0.031286	BCX2_EOS	3.92705	0.000179232	84.7618
rs555776892	A	C	-0.035496	0.002551	5.62e-44	444739	eosinophil count (Eosin)	0.206005	BCX2_EOS	1.70123	0.000435157	193.615
rs34210653	A	G	-0.175565	0.006973	8.11e-140	473775	eosinophil count (Eosin)	0.020746	BCX2_EOS	4.79961	0.00133624	633.923
rs9889262	A	T	0.028459	0.002067	4.18e-43	474232	eosinophil count (Eosin)	0.364102	BCX2_EOS	1.42343	0.000399573	189.565
rs72831272	A	G	0.035009	0.005906	3.16e-09	474236	eosinophil count (Eosin)	0.029247	BCX2_EOS	4.06715	7.4088e-05	35.1376
rs11869228	T	C	0.020575	0.002712	3.45e-14	472838	eosinophil count (Eosin)	0.840958	BCX2_EOS	1.86486	0.000121713	57.5573
rs62086903	C	T	0.030422	0.00238	2.27e-37	473295	eosinophil count (Eosin)	0.231992	BCX2_EOS	1.63736	0.000345097	163.389
rs180506	A	G	-0.02299	0.002385	5.82e-22	474234	eosinophil count (Eosin)	0.776272	BCX2_EOS	1.64242	0.000195896	92.9183
rs55868524	A	G	0.013148	0.002031	9.91e-11	474206	eosinophil count (Eosin)	0.605887	BCX2_EOS	1.3986	8.83682e-05	41.9083
rs8076052	C	A	-0.018335	0.00218	4.33e-17	473295	eosinophil count (Eosin)	0.296433	BCX2_EOS	1.49976	0.000149436	70.7374
rs7220649	T	C	-0.028223	0.004951	1.23e-08	469930	eosinophil count (Eosin)	0.043218	BCX2_EOS	3.39398	6.91447e-05	32.4953
rs74480102	A	G	-0.083018	0.00494	2.52e-63	472379	eosinophil count (Eosin)	0.042751	BCX2_EOS	3.39525	0.000597506	282.417
rs4789797	A	G	0.012437	0.002088	2.67e-09	446187	eosinophil count (Eosin)	0.586911	BCX2_EOS	1.39473	7.95098e-05	35.4789
rs9709216	G	T	0.018123	0.002187	1.21e-16	467691	eosinophil count (Eosin)	0.486768	BCX2_EOS	1.49564	0.000146805	68.6693
rs397187	C	T	-0.012281	0.002022	1.28e-09	473147	eosinophil count (Eosin)	0.429693	BCX2_EOS	1.39085	7.79609e-05	36.8897
rs2847266	T	C	-0.014442	0.002242	1.22e-10	471755	eosinophil count (Eosin)	0.716855	BCX2_EOS	1.5399	8.79489e-05	41.4938
rs9675999	A	G	0.016403	0.002057	1.59e-15	474218	eosinophil count (Eosin)	0.626697	BCX2_EOS	1.41652	0.000134074	63.5884
rs76639817	T	C	0.049878	0.008537	5.28e-09	474237	eosinophil count (Eosin)	0.013728	BCX2_EOS	5.87899	7.19752e-05	34.1356
rs57633475	G	A	-0.02465	0.003048	6.36e-16	474235	eosinophil count (Eosin)	0.121715	BCX2_EOS	2.099	0.000137896	65.4039
rs2850542	T	G	-0.013206	0.00202	6.5e-11	472837	eosinophil count (Eosin)	0.556342	BCX2_EOS	1.38902	9.03839e-05	42.7405
rs73963711	T	C	0.022097	0.002465	3.28e-19	472214	eosinophil count (Eosin)	0.210821	BCX2_EOS	1.69389	0.000170146	80.3587
rs954954	C	A	-0.03522	0.00326	3.57e-27	472836	eosinophil count (Eosin)	0.104889	BCX2_EOS	2.24168	0.00024679	116.72
rs17758695	T	C	-0.122123	0.005948	1.32e-93	473291	eosinophil count (Eosin)	0.029555	BCX2_EOS	4.09199	0.000889897	421.554
rs7241187	C	T	-0.023624	0.002162	9.38e-28	474234	eosinophil count (Eosin)	0.301161	BCX2_EOS	1.48885	0.000251707	119.398
rs3848640	G	A	-0.015751	0.002206	9.78e-13	444120	eosinophil count (Eosin)	0.329324	BCX2_EOS	1.47013	0.000114778	50.9806
rs36084354	A	G	-0.045367	0.003441	1.17e-39	472835	eosinophil count (Eosin)	0.091843	BCX2_EOS	2.36613	0.000367488	173.824
rs4588110	G	A	-0.014584	0.002002	3.37e-13	473149	eosinophil count (Eosin)	0.469229	BCX2_EOS	1.37709	0.000112145	53.0671
rs410867	G	A	-0.059414	0.00241	4.12e-134	474234	eosinophil count (Eosin)	0.216683	BCX2_EOS	1.65964	0.00127996	607.776
rs3786586	G	A	0.031904	0.00275	4.42e-31	473290	eosinophil count (Eosin)	0.154646	BCX2_EOS	1.89189	0.000284299	134.594
rs12978850	T	C	-0.013806	0.002512	3.99e-08	474235	eosinophil count (Eosin)	0.193924	BCX2_EOS	1.72988	6.36908e-05	30.2062
rs8108623	A	C	0.017826	0.002165	1.91e-16	474236	eosinophil count (Eosin)	0.625378	BCX2_EOS	1.49092	0.000142935	67.7941
rs1529745	G	C	0.015561	0.002619	2.9e-09	474224	eosinophil count (Eosin)	0.174867	BCX2_EOS	1.80355	7.44372e-05	35.3024
rs61731111	T	C	-0.131975	0.009613	7.57e-43	474236	eosinophil count (Eosin)	0.010939	BCX2_EOS	6.61997	0.000397283	188.48
rs34466956	T	C	-0.01354	0.002029	2.6e-11	472213	eosinophil count (Eosin)	0.5676	BCX2_EOS	1.39428	9.42966e-05	44.5321
rs118013485	A	G	-0.033602	0.004068	1.54e-16	474235	eosinophil count (Eosin)	0.06696	BCX2_EOS	2.80142	0.000143851	68.2289
rs117481629	C	T	0.035585	0.00617	8.25e-09	473297	eosinophil count (Eosin)	0.027904	BCX2_EOS	4.24475	7.02751e-05	33.2632
rs412884	C	T	0.057634	0.002109	2.22e-164	474234	eosinophil count (Eosin)	0.672171	BCX2_EOS	1.45236	0.00157228	746.8
rs62117160	A	G	-0.047573	0.00477	2.15e-23	474231	eosinophil count (Eosin)	0.045256	BCX2_EOS	3.28483	0.000209703	99.4682
rs117955557	T	G	-0.030385	0.002277	1.44e-40	474228	eosinophil count (Eosin)	0.256399	BCX2_EOS	1.56804	0.000375357	178.071
rs76793172	T	C	-0.041676	0.003436	8.07e-34	474234	eosinophil count (Eosin)	0.091583	BCX2_EOS	2.36619	0.000310127	147.118
rs2864936	C	A	-0.014275	0.002529	1.71e-08	473154	eosinophil count (Eosin)	0.804859	BCX2_EOS	1.7396	6.73325e-05	31.8606
rs2967592	C	T	-0.01795	0.003032	3.29e-09	474042	eosinophil count (Eosin)	0.12202	BCX2_EOS	2.08755	7.39305e-05	35.0486
rs111759324	T	C	-0.043024	0.00316	3.56e-42	474226	eosinophil count (Eosin)	0.110759	BCX2_EOS	2.1761	0.000390746	185.373
rs1160413	G	A	-0.0146	0.002316	2.97e-10	474237	eosinophil count (Eosin)	0.240436	BCX2_EOS	1.59491	8.37912e-05	39.7401
rs2793925	A	T	0.016722	0.002236	7.93e-14	442712	eosinophil count (Eosin)	0.684499	BCX2_EOS	1.48776	0.000126316	55.9285
rs35249183	G	A	0.039991	0.003364	1.46e-32	473297	eosinophil count (Eosin)	0.099837	BCX2_EOS	2.31432	0.000298505	141.323
rs11204682	T	G	-0.041331	0.002388	4.89e-67	473291	eosinophil count (Eosin)	0.223016	BCX2_EOS	1.64285	0.000632531	299.56
rs111548294	T	C	0.086604	0.009132	2.61e-21	443793	eosinophil count (Eosin)	0.013005	BCX2_EOS	6.08354	0.000202618	89.9382
rs71628184	T	C	0.021187	0.003449	8.32e-10	474235	eosinophil count (Eosin)	0.094165	BCX2_EOS	2.37514	7.95658e-05	37.7357
rs34448954	T	C	-0.025253	0.003211	3.87e-15	473775	eosinophil count (Eosin)	0.106374	BCX2_EOS	2.21017	0.000130532	61.8508
rs6672031	G	C	0.020115	0.002015	1.9e-23	474236	eosinophil count (Eosin)	0.48634	BCX2_EOS	1.38763	0.00021009	99.6529
rs1099448	T	C	0.017702	0.001998	8.32e-19	474225	eosinophil count (Eosin)	0.466357	BCX2_EOS	1.3759	0.0001655	78.4971
rs4652560	T	A	-0.015397	0.002044	5.23e-14	474231	eosinophil count (Eosin)	0.617764	BCX2_EOS	1.40759	0.000119638	56.7428
rs17849502	T	G	-0.02712	0.004466	1.29e-09	472835	eosinophil count (Eosin)	0.051967	BCX2_EOS	3.07096	7.79831e-05	36.8758
rs4915310	A	G	-0.02356	0.004263	3.34e-08	473298	eosinophil count (Eosin)	0.942348	BCX2_EOS	2.9328	6.45296e-05	30.5436
rs17668272	T	G	-0.041656	0.003072	7.48e-42	474236	eosinophil count (Eosin)	0.117796	BCX2_EOS	2.11553	0.000387571	183.871
rs1036332	C	A	-0.032696	0.002257	1.61e-47	474236	eosinophil count (Eosin)	0.737405	BCX2_EOS	1.55428	0.000442325	209.858
rs12116645	T	G	0.015625	0.00217	6.31e-13	445100	eosinophil count (Eosin)	0.675446	BCX2_EOS	1.44773	0.00011647	51.8466
rs11120043	T	C	0.011114	0.002036	4.93e-08	473294	eosinophil count (Eosin)	0.608251	BCX2_EOS	1.40069	6.29548e-05	29.7979
rs1414517	G	C	-0.024977	0.002552	1.36e-22	474233	eosinophil count (Eosin)	0.187298	BCX2_EOS	1.75742	0.000201949	95.7898
rs708776	T	G	0.026773	0.004244	2.91e-10	472836	eosinophil count (Eosin)	0.940532	BCX2_EOS	2.9183	8.41585e-05	39.7964
rs4148757	C	A	-0.017147	0.002441	2.24e-12	472363	eosinophil count (Eosin)	0.210055	BCX2_EOS	1.67767	0.000104453	49.3447
rs3218148	A	G	-0.017678	0.001991	7.08e-19	470336	eosinophil count (Eosin)	0.539783	BCX2_EOS	1.36545	0.000167589	78.8358
rs2502995	C	T	0.021853	0.002002	1.06e-27	471424	eosinophil count (Eosin)	0.57046	BCX2_EOS	1.37458	0.000252682	119.15
rs4149909	G	A	-0.0334	0.005569	2.07e-09	473776	eosinophil count (Eosin)	0.032649	BCX2_EOS	3.83322	7.59162e-05	35.9698
rs12097268	A	T	-0.01328	0.002	3.23e-11	473144	eosinophil count (Eosin)	0.482039	BCX2_EOS	1.37571	9.3176e-05	44.0896
rs6691839	T	G	-0.013249	0.002336	1.45e-08	474234	eosinophil count (Eosin)	0.765496	BCX2_EOS	1.60868	6.78266e-05	32.1677
rs192397873	C	T	0.030421	0.00475	1.56e-10	442712	eosinophil count (Eosin)	0.053147	BCX2_EOS	3.16049	9.26403e-05	41.0166
rs113105190	C	T	-0.033068	0.003942	5.19e-17	474198	eosinophil count (Eosin)	0.068122	BCX2_EOS	2.71454	0.000148375	70.3692
rs4310436	A	G	0.018785	0.003065	9.15e-10	474227	eosinophil count (Eosin)	0.119611	BCX2_EOS	2.11069	7.92032e-05	37.5631
rs1004870	T	C	0.026184	0.002014	1.27e-38	474233	eosinophil count (Eosin)	0.588952	BCX2_EOS	1.38693	0.000356294	169.026
rs77625297	C	G	-0.045912	0.005607	2.79e-16	473297	eosinophil count (Eosin)	0.035282	BCX2_EOS	3.85742	0.000141644	67.0488
rs12408934	A	G	-0.041319	0.00328	2.36e-36	472800	eosinophil count (Eosin)	0.10259	BCX2_EOS	2.25534	0.000335529	158.691
rs41313381	A	C	0.050131	0.005645	7.05e-19	471757	eosinophil count (Eosin)	0.030679	BCX2_EOS	3.87724	0.000167146	78.8651
rs159963	A	C	0.01933	0.002017	9.88e-22	474237	eosinophil count (Eosin)	0.581974	BCX2_EOS	1.389	0.000193631	91.8442
rs6684992	T	A	0.037659	0.003052	6.06e-35	474233	eosinophil count (Eosin)	0.119465	BCX2_EOS	2.10175	0.000320951	152.254
rs61798836	C	T	0.014532	0.002639	3.75e-08	474235	eosinophil count (Eosin)	0.17025	BCX2_EOS	1.81734	6.3937e-05	30.323
rs4908835	C	T	0.019184	0.002719	1.8e-12	474234	eosinophil count (Eosin)	0.161355	BCX2_EOS	1.87243	0.00010496	49.7806
rs661126	G	T	0.023335	0.002095	9.02e-29	472147	eosinophil count (Eosin)	0.624433	BCX2_EOS	1.43954	0.000262699	124.065
rs4529711	C	T	-0.019654	0.002136	3.7e-20	474232	eosinophil count (Eosin)	0.319739	BCX2_EOS	1.47095	0.000178498	84.6641
rs3790163	G	A	-0.015292	0.002521	1.35e-09	472216	eosinophil count (Eosin)	0.792407	BCX2_EOS	1.73238	7.7913e-05	36.7945
rs2422631	C	T	-0.014324	0.002388	2.04e-09	442712	eosinophil count (Eosin)	0.739096	BCX2_EOS	1.58889	8.12653e-05	35.9799
rs6080761	A	G	0.01848	0.002014	4.75e-20	472833	eosinophil count (Eosin)	0.419413	BCX2_EOS	1.38488	0.000178034	84.1947
rs1178016	T	C	0.011342	0.001987	1.17e-08	473295	eosinophil count (Eosin)	0.495413	BCX2_EOS	1.36699	6.88373e-05	32.5824
rs80054178	C	T	-0.081789	0.006746	8.57e-34	474237	eosinophil count (Eosin)	0.022394	BCX2_EOS	4.64562	0.000309862	146.993
rs6141755	T	G	-0.016817	0.002348	8.3e-13	474229	eosinophil count (Eosin)	0.236009	BCX2_EOS	1.61693	0.00010816	51.2981
rs6139104	T	A	-0.019392	0.003441	1.78e-08	470468	eosinophil count (Eosin)	0.092532	BCX2_EOS	2.3602	6.75023e-05	31.7597
rs6103572	C	T	-0.024061	0.002237	5.96e-27	473156	eosinophil count (Eosin)	0.729098	BCX2_EOS	1.53875	0.000244448	115.69
rs3746420	C	G	-0.031805	0.004163	2.26e-14	474234	eosinophil count (Eosin)	0.061219	BCX2_EOS	2.86684	0.000123065	58.3684
rs290430	T	C	-0.012081	0.002095	8.31e-09	473148	eosinophil count (Eosin)	0.344859	BCX2_EOS	1.44106	7.02768e-05	33.2535
rs7264802	G	A	-0.015292	0.002367	1.07e-10	444786	eosinophil count (Eosin)	0.748623	BCX2_EOS	1.57861	9.38301e-05	41.738
rs2223043	G	A	0.019382	0.002295	3.23e-17	472836	eosinophil count (Eosin)	0.306981	BCX2_EOS	1.57811	0.00015082	71.3234
rs11701475	C	T	0.014907	0.002442	1.06e-09	474235	eosinophil count (Eosin)	0.22262	BCX2_EOS	1.68168	7.85712e-05	37.264
rs11088236	T	C	0.018316	0.001998	5.17e-20	474235	eosinophil count (Eosin)	0.453012	BCX2_EOS	1.37592	0.000177175	84.037
rs28421324	T	A	0.0358	0.003291	1.57e-27	474230	eosinophil count (Eosin)	0.102092	BCX2_EOS	2.26633	0.000249468	118.334
rs56117721	A	T	-0.104406	0.003874	6.64e-160	474236	eosinophil count (Eosin)	0.071639	BCX2_EOS	2.66782	0.00152924	726.326
rs114152720	A	G	-0.036252	0.005897	8.08e-10	474237	eosinophil count (Eosin)	0.030153	BCX2_EOS	4.06096	7.96844e-05	37.7922
rs9979383	T	C	0.028371	0.002067	8e-43	471753	eosinophil count (Eosin)	0.629829	BCX2_EOS	1.4197	0.000399192	188.395
rs2838317	C	A	0.012853	0.001994	1.2e-10	473149	eosinophil count (Eosin)	0.550072	BCX2_EOS	1.37159	8.78061e-05	41.5488
rs7354779	C	T	0.017686	0.002236	2.71e-15	472831	eosinophil count (Eosin)	0.271434	BCX2_EOS	1.53753	0.000132298	62.5627
rs11703539	A	G	-0.021639	0.003249	2.82e-11	473292	eosinophil count (Eosin)	0.102201	BCX2_EOS	2.23519	9.37145e-05	44.3583
rs5747308	C	A	0.015575	0.001987	4.82e-15	474226	eosinophil count (Eosin)	0.504517	BCX2_EOS	1.36833	0.000129545	61.4413
rs7288670	G	A	-0.026272	0.002158	4.51e-34	474231	eosinophil count (Eosin)	0.306249	BCX2_EOS	1.48609	0.000312435	148.212
rs739427	C	G	-0.022486	0.001985	1.06e-29	474236	eosinophil count (Eosin)	0.511723	BCX2_EOS	1.36697	0.000270516	128.323
rs60175411	A	G	-0.029781	0.002681	1.25e-28	473297	eosinophil count (Eosin)	0.166741	BCX2_EOS	1.84444	0.000260639	123.391
rs743002	C	T	-0.058857	0.00403	2.9e-48	474235	eosinophil count (Eosin)	0.065649	BCX2_EOS	2.77525	0.000449572	213.298
rs73176685	G	C	0.023827	0.002321	1.07e-24	473149	eosinophil count (Eosin)	0.242928	BCX2_EOS	1.59652	0.000222687	105.387
rs8142080	T	G	-0.023763	0.003295	5.72e-13	474232	eosinophil count (Eosin)	0.102316	BCX2_EOS	2.26909	0.000109662	52.0106
rs9807989	C	T	-0.07986	0.002169	8.89e-297	473292	eosinophil count (Eosin)	0.327617	BCX2_EOS	1.49219	0.00285608	1355.62
rs140509806	A	G	0.099069	0.012308	8.74e-16	471439	eosinophil count (Eosin)	0.008506	BCX2_EOS	8.45085	0.00013741	64.7889
rs539977964	A	G	0.055146	0.004853	6.9e-30	442712	eosinophil count (Eosin)	0.065884	BCX2_EOS	3.22902	0.000291583	129.124
rs1448187	C	T	0.016432	0.0024	7.89e-12	467461	eosinophil count (Eosin)	0.699861	BCX2_EOS	1.64091	0.00010027	46.8768
rs7593992	C	T	0.03047	0.002346	1.52e-38	472836	eosinophil count (Eosin)	0.768386	BCX2_EOS	1.61318	0.000356636	168.69
rs1257192	G	A	0.014595	0.002535	8.81e-09	471755	eosinophil count (Eosin)	0.812097	BCX2_EOS	1.74115	7.02598e-05	33.1476
rs925966	G	C	-0.018295	0.002373	1.32e-14	472217	eosinophil count (Eosin)	0.759472	BCX2_EOS	1.63068	0.000125856	59.4387
rs79716587	A	G	-0.024455	0.003003	3.99e-16	473296	eosinophil count (Eosin)	0.126529	BCX2_EOS	2.06596	0.000140098	66.317
rs1427499	G	A	0.018666	0.002183	1.3e-17	470981	eosinophil count (Eosin)	0.710269	BCX2_EOS	1.49815	0.000155212	73.1131
rs1406449	C	T	-0.012188	0.001986	8.69e-10	472834	eosinophil count (Eosin)	0.461666	BCX2_EOS	1.36563	7.96462e-05	37.6623
rs10195713	T	C	0.02494	0.002947	2.74e-17	471756	eosinophil count (Eosin)	0.864395	BCX2_EOS	2.02413	0.000151793	71.6197
rs76908370	G	A	-0.032272	0.005559	6.57e-09	473298	eosinophil count (Eosin)	0.036338	BCX2_EOS	3.82441	7.12024e-05	33.7022
rs10930337	T	C	0.01471	0.002192	2.03e-11	473292	eosinophil count (Eosin)	0.284759	BCX2_EOS	1.50801	9.51427e-05	45.0344
rs6731125	C	T	0.017166	0.002002	1.04e-17	473296	eosinophil count (Eosin)	0.564761	BCX2_EOS	1.37731	0.000155314	73.5208
rs10174238	A	G	0.013265	0.002402	3.41e-08	472144	eosinophil count (Eosin)	0.765591	BCX2_EOS	1.65048	6.45904e-05	30.4978
rs1519602	G	T	0.012746	0.002069	7.43e-10	473297	eosinophil count (Eosin)	0.647802	BCX2_EOS	1.4234	8.01789e-05	37.9513
rs62183994	T	C	0.026904	0.004517	2.65e-09	473295	eosinophil count (Eosin)	0.050879	BCX2_EOS	3.10754	7.49499e-05	35.4759
rs715	C	T	0.017524	0.002144	3.1e-16	473295	eosinophil count (Eosin)	0.311384	BCX2_EOS	1.475	0.000141132	66.8062
rs6750754	G	T	-0.063977	0.002243	8.35e-179	473293	eosinophil count (Eosin)	0.264203	BCX2_EOS	1.5431	0.00171599	813.559
rs35409523	A	G	0.050096	0.003754	1.43e-40	473296	eosinophil count (Eosin)	0.075881	BCX2_EOS	2.58262	0.000376117	178.081
rs2713548	T	C	0.012505	0.002046	1.02e-09	473298	eosinophil count (Eosin)	0.632646	BCX2_EOS	1.40758	7.89204e-05	37.3556
rs4675190	T	C	-0.011666	0.002017	7.57e-09	472213	eosinophil count (Eosin)	0.591061	BCX2_EOS	1.38604	7.08378e-05	33.4528
rs7423615	T	C	0.023183	0.002529	5.1e-20	473289	eosinophil count (Eosin)	0.187322	BCX2_EOS	1.73985	0.000177517	84.0314
rs1057258	T	C	-0.032126	0.002589	2.52e-35	472835	eosinophil count (Eosin)	0.178094	BCX2_EOS	1.78027	0.000325537	153.975
rs34290285	A	G	-0.045886	0.002267	4.73e-91	473295	eosinophil count (Eosin)	0.257132	BCX2_EOS	1.55962	0.000864871	409.692
rs76474320	C	T	0.028033	0.003728	5.76e-14	473285	eosinophil count (Eosin)	0.077422	BCX2_EOS	2.5647	0.000119458	56.5441
rs80066203	T	C	-0.024133	0.003931	8.53e-10	474233	eosinophil count (Eosin)	0.067935	BCX2_EOS	2.70707	7.9468e-05	37.6892
rs11695281	T	C	-0.022977	0.00198	4.09e-31	473295	eosinophil count (Eosin)	0.514407	BCX2_EOS	1.36217	0.000284448	134.665
rs6753015	T	A	-0.012735	0.002133	2.42e-09	472803	eosinophil count (Eosin)	0.314802	BCX2_EOS	1.46667	7.53885e-05	35.6464
rs10165678	A	G	-0.014675	0.002302	1.9e-10	474236	eosinophil count (Eosin)	0.757518	BCX2_EOS	1.58527	8.56871e-05	40.6392
rs17682575	T	C	-0.017647	0.002487	1.33e-12	474233	eosinophil count (Eosin)	0.201301	BCX2_EOS	1.71266	0.000106158	50.3489
rs149290349	A	G	-0.027093	0.003809	1.18e-12	472373	eosinophil count (Eosin)	0.074881	BCX2_EOS	2.6179	0.000107093	50.5932
rs4347868	A	G	0.013081	0.002317	1.69e-08	474234	eosinophil count (Eosin)	0.237604	BCX2_EOS	1.59559	6.72063e-05	31.8735
rs778756	G	A	-0.015959	0.002001	1.57e-15	474232	eosinophil count (Eosin)	0.579738	BCX2_EOS	1.37798	0.000134113	63.6088
rs7569084	T	C	0.018707	0.002006	1.19e-20	472837	eosinophil count (Eosin)	0.584311	BCX2_EOS	1.37939	0.00018389	86.9654
rs12622600	T	C	-0.015586	0.002284	9.11e-12	444791	eosinophil count (Eosin)	0.270108	BCX2_EOS	1.52326	0.000104683	46.5669
rs11126424	C	T	-0.015598	0.002212	1.84e-12	443506	eosinophil count (Eosin)	0.305557	BCX2_EOS	1.47311	0.000112104	49.7242
rs346835	T	C	-0.02669	0.002104	7.55e-37	473295	eosinophil count (Eosin)	0.328293	BCX2_EOS	1.44748	0.000339882	160.918
rs2366640	C	A	-0.016861	0.002237	5.08e-14	442712	eosinophil count (Eosin)	0.31921	BCX2_EOS	1.48842	0.00012831	56.8113
rs62105489	T	C	-0.030245	0.004452	1.13e-11	474234	eosinophil count (Eosin)	0.052894	BCX2_EOS	3.06585	9.73114e-05	46.1527
rs139615883	D	I	0.044574	0.002203	5.28e-91	442712	eosinophil count (Eosin)	0.598275	BCX2_EOS	1.4658	0.000923876	409.387
rs2579506	A	G	0.047465	0.002032	1.17e-120	473149	eosinophil count (Eosin)	0.386176	BCX2_EOS	1.39773	0.00115187	545.632
rs4618204	C	T	0.018183	0.002001	1.09e-19	469340	eosinophil count (Eosin)	0.443836	BCX2_EOS	1.37085	0.000175904	82.5728
rs4684037	G	C	-0.020722	0.002857	4.24e-13	473297	eosinophil count (Eosin)	0.143694	BCX2_EOS	1.96552	0.000111138	52.6069
rs111413886	A	G	-0.039656	0.005685	3.16e-12	474235	eosinophil count (Eosin)	0.031168	BCX2_EOS	3.91496	0.000102594	48.6583
rs1131199	G	C	-0.024714	0.001979	9.55e-36	473297	eosinophil count (Eosin)	0.529533	BCX2_EOS	1.36148	0.000329397	155.953
rs2399441	C	T	-0.018868	0.002069	8.08e-20	474231	eosinophil count (Eosin)	0.350554	BCX2_EOS	1.42481	0.000175334	83.1631
rs13061521	T	A	0.01798	0.002127	2.97e-17	474233	eosinophil count (Eosin)	0.316264	BCX2_EOS	1.46475	0.000150657	71.4569
rs310747	G	T	-0.028788	0.002056	1.65e-44	474234	eosinophil count (Eosin)	0.624992	BCX2_EOS	1.41586	0.000413244	196.054
rs6802327	T	G	0.02655	0.002797	2.43e-21	474236	eosinophil count (Eosin)	0.146319	BCX2_EOS	1.92615	0.000189963	90.104
rs62270945	T	C	0.045306	0.005987	3.98e-14	474234	eosinophil count (Eosin)	0.028199	BCX2_EOS	4.12293	0.00012074	57.2655
rs7611275	G	C	-0.042019	0.005247	1.23e-15	474234	eosinophil count (Eosin)	0.037601	BCX2_EOS	3.61333	0.000135213	64.1312
rs6782812	A	G	0.133851	0.003199	0	473297	eosinophil count (Eosin)	0.892354	BCX2_EOS	2.2008	0.00368536	1750.71
rs113631892	T	C	-0.032393	0.00592	4.55e-08	474236	eosinophil count (Eosin)	0.030914	BCX2_EOS	4.0768	6.31304e-05	29.9405
rs115702896	C	T	-0.040633	0.007222	1.89e-08	474234	eosinophil count (Eosin)	0.019493	BCX2_EOS	4.97341	6.67456e-05	31.655
rs73238201	T	C	-0.016486	0.002573	1.52e-10	474236	eosinophil count (Eosin)	0.179352	BCX2_EOS	1.77189	8.65607e-05	41.0536
rs1516527	C	T	-0.032276	0.004596	2.25e-12	474237	eosinophil count (Eosin)	0.951148	BCX2_EOS	3.16503	0.000103983	49.3173
rs4680250	G	C	-0.015734	0.002175	4.85e-13	472215	eosinophil count (Eosin)	0.692997	BCX2_EOS	1.49461	0.000110809	52.3311
rs76830965	A	C	-0.023407	0.003083	3.27e-14	473155	eosinophil count (Eosin)	0.117642	BCX2_EOS	2.12068	0.000121812	57.6427
rs191674933	T	A	0.024869	0.002402	4.26e-25	442712	eosinophil count (Eosin)	0.240219	BCX2_EOS	1.59821	0.000242073	107.194
rs4464488	T	C	-0.014212	0.002019	1.99e-12	473293	eosinophil count (Eosin)	0.414961	BCX2_EOS	1.389	0.00010468	49.5493
rs4074672	T	C	0.014516	0.00205	1.48e-12	472834	eosinophil count (Eosin)	0.369285	BCX2_EOS	1.40964	0.000106031	50.1402
rs9815874	T	C	0.028359	0.002157	1.93e-39	474234	eosinophil count (Eosin)	0.299538	BCX2_EOS	1.48541	0.000364361	172.855
rs9818987	T	C	0.013608	0.002151	2.6e-10	473152	eosinophil count (Eosin)	0.305904	BCX2_EOS	1.47959	8.45809e-05	40.0228
rs7636495	A	G	-0.024041	0.002591	1.84e-20	472827	eosinophil count (Eosin)	0.180819	BCX2_EOS	1.78163	0.00018205	86.0935
rs2089979	G	A	-0.014931	0.002013	1.25e-13	472834	eosinophil count (Eosin)	0.415851	BCX2_EOS	1.3842	0.000116341	55.0162
rs13073683	C	T	0.015579	0.002021	1.32e-14	474234	eosinophil count (Eosin)	0.399148	BCX2_EOS	1.39175	0.000125286	59.4219
rs1353286	G	T	0.020226	0.00199	3.09e-24	474234	eosinophil count (Eosin)	0.453022	BCX2_EOS	1.37041	0.000217785	103.303
rs1695315	A	G	-0.03387	0.002045	1.56e-61	474233	eosinophil count (Eosin)	0.605423	BCX2_EOS	1.40828	0.0005781	274.311
rs7646283	T	C	0.025996	0.002063	2.33e-36	474234	eosinophil count (Eosin)	0.367733	BCX2_EOS	1.42068	0.000334717	158.787
rs2228467	C	T	0.062272	0.004111	8.83e-52	472835	eosinophil count (Eosin)	0.061584	BCX2_EOS	2.82685	0.000485034	229.451
rs13316620	C	T	0.026654	0.002203	1.16e-33	466753	eosinophil count (Eosin)	0.658556	BCX2_EOS	1.50507	0.000313527	146.385
rs73072498	T	C	-0.060029	0.010455	9.63e-09	473800	eosinophil count (Eosin)	0.990829	BCX2_EOS	7.1965	6.95746e-05	32.9666
rs9840310	G	A	-0.012742	0.002239	1.3e-08	474236	eosinophil count (Eosin)	0.734621	BCX2_EOS	1.54188	6.8288e-05	32.3867
rs12487980	A	C	0.012539	0.002073	1.5e-09	473155	eosinophil count (Eosin)	0.633844	BCX2_EOS	1.42594	7.732e-05	36.587
rs7646695	T	C	0.017597	0.002617	1.82e-11	474229	eosinophil count (Eosin)	0.17966	BCX2_EOS	1.80218	9.53328e-05	45.2137
rs7649812	G	C	0.016017	0.002304	3.74e-12	474237	eosinophil count (Eosin)	0.242796	BCX2_EOS	1.58665	0.000101897	48.3278
rs13105682	G	T	-0.026611	0.00433	8.22e-10	474236	eosinophil count (Eosin)	0.059685	BCX2_EOS	2.98185	7.96378e-05	37.77
rs113473633	G	A	-0.063217	0.006522	3.47e-22	474233	eosinophil count (Eosin)	0.026223	BCX2_EOS	4.49135	0.000198075	93.952
rs6827756	C	T	-0.020387	0.002063	5.39e-23	474233	eosinophil count (Eosin)	0.63772	BCX2_EOS	1.42068	0.000205887	97.6581
rs2390353	C	T	0.022875	0.002357	3.04e-22	474234	eosinophil count (Eosin)	0.232063	BCX2_EOS	1.62314	0.000198576	94.1896
rs13120371	G	A	0.015459	0.002118	3e-13	473296	eosinophil count (Eosin)	0.327238	BCX2_EOS	1.45711	0.000112546	53.2735
rs11931711	T	C	0.019253	0.002213	3.48e-18	473297	eosinophil count (Eosin)	0.282445	BCX2_EOS	1.52247	0.000159894	75.6892
rs1365623	T	C	0.011627	0.00206	1.71e-08	474235	eosinophil count (Eosin)	0.37246	BCX2_EOS	1.41861	6.71707e-05	31.8567
rs7441808	G	A	0.013917	0.002161	1.22e-10	474232	eosinophil count (Eosin)	0.301163	BCX2_EOS	1.48816	8.7449e-05	41.4746
rs1828803	A	C	0.013079	0.002033	1.28e-10	473292	eosinophil count (Eosin)	0.392417	BCX2_EOS	1.39863	8.74398e-05	41.388
rs76981581	G	C	-0.026078	0.004658	2.22e-08	474237	eosinophil count (Eosin)	0.047887	BCX2_EOS	3.20773	6.60887e-05	31.3437
rs73232881	C	T	0.067388	0.002418	8.22e-171	474216	eosinophil count (Eosin)	0.213178	BCX2_EOS	1.66512	0.00163519	776.699
rs2566133	C	T	-0.014365	0.002015	1.06e-12	473153	eosinophil count (Eosin)	0.583621	BCX2_EOS	1.38604	0.000107403	50.8231
rs62308111	T	G	0.015386	0.0024	1.5e-10	473298	eosinophil count (Eosin)	0.221457	BCX2_EOS	1.65112	8.68277e-05	41.0988
rs7687708	G	T	-0.014708	0.002434	1.56e-09	474231	eosinophil count (Eosin)	0.219981	BCX2_EOS	1.67616	7.69918e-05	36.5146
rs13139941	G	A	-0.01384	0.002491	2.84e-08	473156	eosinophil count (Eosin)	0.802896	BCX2_EOS	1.71347	6.5237e-05	30.8692
rs13138355	T	C	-0.054823	0.002551	2.35e-102	474230	eosinophil count (Eosin)	0.185539	BCX2_EOS	1.75673	0.000972959	461.854
rs10062687	G	T	0.024145	0.002349	9.47e-25	474233	eosinophil count (Eosin)	0.232866	BCX2_EOS	1.61763	0.000222742	105.655
rs139640694	G	A	0.024854	0.003415	3.54e-13	474234	eosinophil count (Eosin)	0.092902	BCX2_EOS	2.35173	0.000111679	52.9677
rs79881201	T	C	0.040325	0.002063	4.72e-85	474235	eosinophil count (Eosin)	0.35982	BCX2_EOS	1.42068	0.000805024	382.076
rs10059018	T	G	-0.023358	0.00247	3.38e-21	474234	eosinophil count (Eosin)	0.200806	BCX2_EOS	1.70096	0.000188541	89.4288
rs3812049	G	C	0.015454	0.002337	3.88e-11	442712	eosinophil count (Eosin)	0.741622	BCX2_EOS	1.55496	9.87648e-05	43.7285
rs35771899	A	T	-0.022144	0.002291	4.43e-22	443526	eosinophil count (Eosin)	0.684298	BCX2_EOS	1.52575	0.000210598	93.4248
rs12515180	T	C	-0.072098	0.002004	3.13e-283	473133	eosinophil count (Eosin)	0.425948	BCX2_EOS	1.37844	0.00272824	1294.35
rs244689	G	A	-0.02124	0.00303	2.46e-12	472835	eosinophil count (Eosin)	0.876598	BCX2_EOS	2.08352	0.000103913	49.1387
rs7700687	T	C	0.040023	0.002035	4.82e-86	474213	eosinophil count (Eosin)	0.617223	BCX2_EOS	1.40136	0.000815013	386.804
rs3756374	T	G	0.016911	0.00307	3.71e-08	472837	eosinophil count (Eosin)	0.119107	BCX2_EOS	2.11103	6.41689e-05	30.3432
rs16903574	G	C	0.028502	0.003838	1.17e-13	472215	eosinophil count (Eosin)	0.077849	BCX2_EOS	2.63739	0.000116776	55.1494
rs56330463	C	T	0.039484	0.002008	5.38e-86	474231	eosinophil count (Eosin)	0.55326	BCX2_EOS	1.3828	0.000814653	386.647
rs73272842	A	G	-0.025354	0.003019	4.84e-17	474234	eosinophil count (Eosin)	0.122779	BCX2_EOS	2.07902	0.0001487	70.5288
rs2431097	T	C	0.015023	0.001999	5.95e-14	472835	eosinophil count (Eosin)	0.485547	BCX2_EOS	1.37457	0.000119434	56.4791
rs62385501	A	T	-0.014427	0.002142	1.68e-11	474226	eosinophil count (Eosin)	0.308103	BCX2_EOS	1.47507	9.56507e-05	45.3642
rs6556313	G	A	0.019467	0.002102	2.16e-20	474227	eosinophil count (Eosin)	0.332338	BCX2_EOS	1.44752	0.00018083	85.7695
rs1961220	A	G	-0.035152	0.002092	2.64e-63	473295	eosinophil count (Eosin)	0.339835	BCX2_EOS	1.43922	0.000596194	282.343
rs4703589	C	T	0.014451	0.001983	3.26e-13	474234	eosinophil count (Eosin)	0.532652	BCX2_EOS	1.36559	0.000111972	53.1068
rs4703730	T	C	-0.016026	0.001984	6.91e-16	473295	eosinophil count (Eosin)	0.516976	BCX2_EOS	1.36492	0.000137841	65.248
rs2410732	A	C	0.013529	0.002319	5.54e-09	474235	eosinophil count (Eosin)	0.760337	BCX2_EOS	1.59697	7.17641e-05	34.0353
rs34495	T	G	-0.01983	0.002155	3.67e-20	471741	eosinophil count (Eosin)	0.304172	BCX2_EOS	1.48013	0.000179461	84.6742
rs62420764	C	T	0.018973	0.002874	4.21e-11	473228	eosinophil count (Eosin)	0.140365	BCX2_EOS	1.97707	9.20852e-05	43.5811
rs12208103	T	C	-0.030736	0.002069	6.83e-50	473100	eosinophil count (Eosin)	0.378399	BCX2_EOS	1.42311	0.000466251	220.685
rs783646	C	G	-0.018804	0.002566	2.41e-13	474234	eosinophil count (Eosin)	0.816656	BCX2_EOS	1.76707	0.000113226	53.7016
rs547211157	C	G	0.049919	0.008857	1.78e-08	474138	eosinophil count (Eosin)	0.013969	BCX2_EOS	6.09872	6.69925e-05	31.7657
rs9389268	G	A	-0.045367	0.002292	3.69e-87	474216	eosinophil count (Eosin)	0.2561	BCX2_EOS	1.57835	0.000825501	391.788
rs6924387	G	A	0.016659	0.002027	2.19e-16	474233	eosinophil count (Eosin)	0.410173	BCX2_EOS	1.39588	0.000142409	67.5446
rs113496608	A	G	-0.044847	0.005802	1.13e-14	474236	eosinophil count (Eosin)	0.030304	BCX2_EOS	3.99554	0.000125969	59.7463
rs13207791	G	A	0.025659	0.003539	4.3e-13	473156	eosinophil count (Eosin)	0.088551	BCX2_EOS	2.43435	0.000111088	52.5676
rs149110519	T	C	0.038205	0.005388	1.39e-12	474233	eosinophil count (Eosin)	0.035905	BCX2_EOS	3.71042	0.000106011	50.2788
rs60800553	C	G	-0.015515	0.002765	2.07e-08	442712	eosinophil count (Eosin)	0.171821	BCX2_EOS	1.83974	7.11153e-05	31.4857
rs186984319	C	T	-0.013078	0.002226	4.37e-09	442712	eosinophil count (Eosin)	0.317552	BCX2_EOS	1.4811	7.79613e-05	34.5169
rs3093023	A	G	0.012677	0.001998	2.27e-10	473773	eosinophil count (Eosin)	0.43381	BCX2_EOS	1.37525	8.49643e-05	40.2571
rs3132682	C	G	-0.054786	0.002013	5.07e-163	472211	eosinophil count (Eosin)	0.588557	BCX2_EOS	1.38329	0.00156616	740.716
rs9266319	T	A	0.050128	0.002571	1.27e-84	473156	eosinophil count (Eosin)	0.1826	BCX2_EOS	1.7685	0.000802796	380.151
rs111936749	T	C	0.04045	0.003159	1.66e-37	442712	eosinophil count (Eosin)	0.254232	BCX2_EOS	2.10189	0.000370218	163.96
rs62395789	A	G	0.039464	0.004867	5.35e-16	474209	eosinophil count (Eosin)	0.044068	BCX2_EOS	3.35155	0.000138628	65.7475
rs529454848	A	T	-0.034928	0.003613	4.39e-22	442712	eosinophil count (Eosin)	0.144123	BCX2_EOS	2.40397	0.000211057	93.4569
rs28383314	C	T	0.061635	0.002048	6.38e-199	473151	eosinophil count (Eosin)	0.624131	BCX2_EOS	1.40874	0.00191059	905.722
rs2666969	G	A	-0.039543	0.003073	7.32e-38	442712	eosinophil count (Eosin)	0.255714	BCX2_EOS	2.04467	0.00037388	165.582
rs9462094	T	C	-0.021698	0.002393	1.3e-19	442712	eosinophil count (Eosin)	0.431044	BCX2_EOS	1.59222	0.000185675	82.2156
rs35923142	A	G	-0.020359	0.003727	4.8e-08	473298	eosinophil count (Eosin)	0.07687	BCX2_EOS	2.56405	6.30426e-05	29.8397
rs76236447	C	G	0.03883	0.003859	8.71e-24	474235	eosinophil count (Eosin)	0.071537	BCX2_EOS	2.65749	0.000213452	101.248
rs9349322	C	A	0.022029	0.002803	4.04e-15	474236	eosinophil count (Eosin)	0.146915	BCX2_EOS	1.93028	0.000130225	61.7651
rs2817399	G	A	0.011579	0.002076	2.49e-08	474231	eosinophil count (Eosin)	0.462733	BCX2_EOS	1.42963	6.5595e-05	31.1091
rs9504361	G	A	-0.032321	0.002052	7.98e-56	470023	eosinophil count (Eosin)	0.446862	BCX2_EOS	1.40681	0.000527556	248.093
rs4959381	G	A	-0.016065	0.002769	6.7e-09	470026	eosinophil count (Eosin)	0.156184	BCX2_EOS	1.89838	7.16085e-05	33.6601
rs138305038	G	C	-0.0158	0.001989	2.07e-15	472824	eosinophil count (Eosin)	0.474221	BCX2_EOS	1.36768	0.000133441	63.1022
rs77023187	C	T	-0.0134	0.002395	2.25e-08	442712	eosinophil count (Eosin)	0.270534	BCX2_EOS	1.59355	7.07047e-05	31.3039
rs62408224	G	A	-0.042179	0.002073	5.69e-92	474234	eosinophil count (Eosin)	0.350368	BCX2_EOS	1.42756	0.000872216	413.994
rs492430	G	T	-0.015724	0.002745	1.04e-08	474235	eosinophil count (Eosin)	0.84669	BCX2_EOS	1.89034	6.91862e-05	32.8127
rs73187850	T	A	0.018473	0.002218	8.69e-17	474234	eosinophil count (Eosin)	0.27828	BCX2_EOS	1.52742	0.000146251	69.3668
rs12705849	A	G	-0.020577	0.002021	2.55e-24	474233	eosinophil count (Eosin)	0.406896	BCX2_EOS	1.39175	0.000218548	103.665
rs7797428	T	C	0.012392	0.001999	5.85e-10	473289	eosinophil count (Eosin)	0.469244	BCX2_EOS	1.37523	8.1189e-05	38.4288
rs3823536	A	G	-0.017818	0.001986	3.16e-19	473292	eosinophil count (Eosin)	0.467209	BCX2_EOS	1.36629	0.000170043	80.4932
rs56179563	A	G	0.017858	0.002055	3.87e-18	474225	eosinophil count (Eosin)	0.389076	BCX2_EOS	1.41516	0.000159217	75.5165
rs3110791	C	T	0.015409	0.002059	7.49e-14	474221	eosinophil count (Eosin)	0.623422	BCX2_EOS	1.4179	0.000118088	56.0062
rs77396612	D	I	-0.034375	0.00588	5.17e-09	406470	eosinophil count (Eosin)	0.964713	BCX2_EOS	3.74879	8.40752e-05	34.1767
rs77396612	C	A	0.04044	0.006883	4.33e-09	442712	eosinophil count (Eosin)	0.02521	BCX2_EOS	4.57971	7.79675e-05	34.5197
rs12530946	G	A	0.042755	0.002044	3.99e-97	473297	eosinophil count (Eosin)	0.613323	BCX2_EOS	1.4062	0.000923589	437.534
rs12540285	G	A	0.014646	0.002396	1.01e-09	472826	eosinophil count (Eosin)	0.22062	BCX2_EOS	1.64755	7.90188e-05	37.365
rs6979947	G	A	0.013224	0.002242	3.75e-09	472836	eosinophil count (Eosin)	0.266399	BCX2_EOS	1.54167	7.35722e-05	34.79
rs10950642	A	G	-0.018993	0.002067	4.15e-20	474231	eosinophil count (Eosin)	0.362957	BCX2_EOS	1.42343	0.000178009	84.4318
rs73086541	A	C	-0.011789	0.002035	7.07e-09	474232	eosinophil count (Eosin)	0.395121	BCX2_EOS	1.40139	7.07629e-05	33.5602
rs61210140	A	G	-0.05833	0.002308	7.12e-141	472823	eosinophil count (Eosin)	0.245278	BCX2_EOS	1.58703	0.00134905	638.723
rs4722171	G	A	-0.027253	0.002019	1.83e-41	474232	eosinophil count (Eosin)	0.592101	BCX2_EOS	1.39037	0.000384061	182.203
rs6971710	A	G	0.028325	0.002475	2.75e-30	474215	eosinophil count (Eosin)	0.201035	BCX2_EOS	1.70437	0.000276119	130.975
rs60600003	G	T	0.042906	0.003317	3.05e-38	474233	eosinophil count (Eosin)	0.100334	BCX2_EOS	2.28424	0.000352697	167.319
rs1037674	T	G	0.013204	0.002188	1.63e-09	473295	eosinophil count (Eosin)	0.292292	BCX2_EOS	1.50527	7.69401e-05	36.418
rs150640087	G	T	-0.099543	0.008004	1.8e-35	473776	eosinophil count (Eosin)	0.983756	BCX2_EOS	5.50926	0.000326358	154.67
rs572698961	A	C	-0.030586	0.003643	4.86e-17	443793	eosinophil count (Eosin)	0.085619	BCX2_EOS	2.42689	0.000158811	70.4899
rs13226583	T	A	-0.061865	0.0031	1.59e-88	474234	eosinophil count (Eosin)	0.115701	BCX2_EOS	2.1348	0.000839095	398.26
rs55879743	T	C	0.077662	0.004051	7.07e-82	474208	eosinophil count (Eosin)	0.066369	BCX2_EOS	2.78963	0.000774442	367.53
rs62473720	G	A	0.014247	0.002136	2.64e-11	473140	eosinophil count (Eosin)	0.317118	BCX2_EOS	1.46925	9.4019e-05	44.4882
rs56195338	A	G	-0.030068	0.004266	1.88e-12	471423	eosinophil count (Eosin)	0.057715	BCX2_EOS	2.92905	0.000105369	49.6784
rs4272	G	A	0.027881	0.002436	2.68e-30	472837	eosinophil count (Eosin)	0.211519	BCX2_EOS	1.67507	0.00027697	130.997
rs445	T	C	-0.053211	0.003365	2.84e-56	472833	eosinophil count (Eosin)	0.096542	BCX2_EOS	2.31387	0.000528563	250.053
rs56072276	A	G	-0.015995	0.002225	6.88e-13	444120	eosinophil count (Eosin)	0.688278	BCX2_EOS	1.48279	0.000116348	51.6783
rs6999452	A	G	0.011632	0.001991	5.33e-09	472836	eosinophil count (Eosin)	0.517717	BCX2_EOS	1.36907	7.21816e-05	34.1324
rs12681644	T	C	-0.019435	0.002427	1.23e-15	474203	eosinophil count (Eosin)	0.211927	BCX2_EOS	1.67129	0.00013521	64.1253
rs13251643	T	A	0.030412	0.004844	3.54e-10	474236	eosinophil count (Eosin)	0.044409	BCX2_EOS	3.33581	8.31099e-05	39.4168
rs4870977	C	G	-0.01875	0.002958	2.4e-10	474236	eosinophil count (Eosin)	0.870857	BCX2_EOS	2.03702	8.47182e-05	40.1797
rs11786536	A	G	-0.026746	0.002705	5.11e-23	471885	eosinophil count (Eosin)	0.164896	BCX2_EOS	1.85817	0.000207138	97.7649
rs7840212	T	C	-0.040204	0.00211	7.11e-81	472832	eosinophil count (Eosin)	0.336961	BCX2_EOS	1.45089	0.000767247	363.056
rs10100356	A	G	-0.013422	0.002387	1.91e-08	474235	eosinophil count (Eosin)	0.227209	BCX2_EOS	1.6438	6.66667e-05	31.6177
rs4236746	G	A	0.056854	0.006399	6.78e-19	474237	eosinophil count (Eosin)	0.975145	BCX2_EOS	4.40666	0.00016643	78.9401
rs117961539	A	G	-0.03098	0.0052	2.63e-09	468999	eosinophil count (Eosin)	0.039583	BCX2_EOS	3.56114	7.56751e-05	35.4941
rs34173062	A	G	0.054559	0.004091	1.55e-40	468770	eosinophil count (Eosin)	0.072995	BCX2_EOS	2.80098	0.000379272	177.858
rs3208305	T	A	0.013461	0.002193	8.64e-10	474199	eosinophil count (Eosin)	0.286805	BCX2_EOS	1.51015	7.94482e-05	37.6771
rs4871849	A	G	-0.033268	0.002198	1.06e-51	471208	eosinophil count (Eosin)	0.707216	BCX2_EOS	1.50881	0.000485933	229.086
rs10088702	T	C	-0.016572	0.002255	2.1e-13	474236	eosinophil count (Eosin)	0.264023	BCX2_EOS	1.5529	0.000113871	54.0078
rs45577137	G	A	-0.059758	0.005157	5.1e-31	468083	eosinophil count (Eosin)	0.045218	BCX2_EOS	3.52824	0.000286782	134.276
rs62539154	A	G	0.027464	0.003402	7.2e-16	474234	eosinophil count (Eosin)	0.097259	BCX2_EOS	2.34278	0.000137407	65.1717
rs7846314	T	A	-0.032851	0.002543	3.92e-38	474237	eosinophil count (Eosin)	0.186954	BCX2_EOS	1.75123	0.000351769	166.88
rs6989099	C	T	-0.017763	0.002133	8.58e-17	474231	eosinophil count (Eosin)	0.317295	BCX2_EOS	1.46888	0.000146217	69.3507
rs2887502	T	C	-0.013621	0.002024	1.74e-11	474234	eosinophil count (Eosin)	0.590214	BCX2_EOS	1.39382	9.54915e-05	45.2894
rs6986109	T	G	-0.016486	0.002181	4.24e-14	474234	eosinophil count (Eosin)	0.704331	BCX2_EOS	1.50194	0.000120469	57.1372
rs4240624	A	G	-0.020391	0.003453	3.62e-09	473155	eosinophil count (Eosin)	0.909011	BCX2_EOS	2.37519	7.36971e-05	34.8726
rs574183	G	A	-0.013813	0.002036	1.2e-11	473147	eosinophil count (Eosin)	0.388961	BCX2_EOS	1.40048	9.72711e-05	46.0278
rs7026022	C	A	0.012099	0.002045	3.38e-09	472833	eosinophil count (Eosin)	0.377752	BCX2_EOS	1.4062	7.40243e-05	35.0036
rs496475	G	T	0.035017	0.002033	1.83e-66	474232	eosinophil count (Eosin)	0.387008	BCX2_EOS	1.40002	0.000625205	296.676
rs7040707	G	A	-0.031384	0.005205	1.69e-09	442712	eosinophil count (Eosin)	0.048396	BCX2_EOS	3.46323	8.21146e-05	36.3559
rs911603	A	C	-0.024681	0.002043	1.42e-33	474232	eosinophil count (Eosin)	0.40355	BCX2_EOS	1.4069	0.000307657	145.945
rs143491704	G	C	-0.03128	0.005517	1.47e-08	474236	eosinophil count (Eosin)	0.035786	BCX2_EOS	3.79927	6.77806e-05	32.146
rs74612091	A	T	0.060952	0.004113	1.23e-49	473293	eosinophil count (Eosin)	0.063075	BCX2_EOS	2.82959	0.000463798	219.613
rs115478735	T	A	-0.027608	0.002633	1.1e-25	446206	eosinophil count (Eosin)	0.183185	BCX2_EOS	1.75881	0.000246336	109.943
rs146671954	A	G	-0.02545	0.002747	2.1e-20	446148	eosinophil count (Eosin)	0.163936	BCX2_EOS	1.83484	0.000192352	85.8338
rs68142670	C	T	0.021595	0.002281	3.07e-21	446204	eosinophil count (Eosin)	0.278125	BCX2_EOS	1.52367	0.000200834	89.6305
rs10962679	C	T	-0.014362	0.002363	1.26e-09	446186	eosinophil count (Eosin)	0.75368	BCX2_EOS	1.57842	8.27852e-05	36.9405
rs7874405	T	C	0.018146	0.002256	9.15e-16	443793	eosinophil count (Eosin)	0.71211	BCX2_EOS	1.5029	0.000145761	64.6969
rs12339911	A	T	-0.012944	0.002091	6.18e-10	444800	eosinophil count (Eosin)	0.612661	BCX2_EOS	1.39456	8.61447e-05	38.3203
rs432509	T	C	0.019643	0.003001	6.15e-11	445128	eosinophil count (Eosin)	0.8621	BCX2_EOS	2.0022	9.62407e-05	42.8434
rs7868130	T	C	0.03239	0.002269	3.35e-46	474228	eosinophil count (Eosin)	0.258801	BCX2_EOS	1.56253	0.000429518	203.776
rs4742127	C	G	0.014807	0.002211	2.18e-11	474231	eosinophil count (Eosin)	0.277465	BCX2_EOS	1.52259	9.45644e-05	44.8494
rs7848215	T	C	0.092667	0.002269	0	472820	eosinophil count (Eosin)	0.261806	BCX2_EOS	1.56021	0.00351526	1667.94
rs10975509	A	G	0.016781	0.002148	5.84e-15	474236	eosinophil count (Eosin)	0.693531	BCX2_EOS	1.47922	0.000128682	61.0333
rs295273	A	G	0.020579	0.002274	1.5e-19	472811	eosinophil count (Eosin)	0.255616	BCX2_EOS	1.56363	0.000173184	81.8969
rs6479336	A	T	-0.029195	0.002556	3.44e-30	474190	eosinophil count (Eosin)	0.18496	BCX2_EOS	1.7601	0.000275059	130.465

## Sheet: Sheet3
Table S3 Key results of Mendelian randomization analysis between circulating leukocytes and diabetic nephropathy
id.exposure	id.outcome	outcome	exposure	method	nsnp	b	se	pval	lo_ci	up_ci	or		or_lci95	or_uci95
BCX2_EOS	Diabetic nephropathy	Diabetic nephropathy	eosinophil count (Eosin)	Inverse variance weighted	387	0.191169	0.0636675	0.00267676	0.0663803	0.315957	1.21066		1.06863	1.37157
BCX2_EOS	Diabetic nephropathy	Diabetic nephropathy	eosinophil count (Eosin)	Weighted median	387	0.181346	0.094399	0.0547238	-0.00367564	0.366368	1.19883		0.996331	1.44249
BCX2_EOS	Diabetic nephropathy	Diabetic nephropathy	eosinophil count (Eosin)	MR Egger	387	0.148168	0.1211	0.221883	-0.0891884	0.385525	1.15971		0.914673	1.47039
BCX2_LYM	Diabetic nephropathy	Diabetic nephropathy	lymphocyte count (Lympho)	Inverse variance weighted	439	-0.0779432	0.0652531	0.232292	-0.205839	0.0499529	0.925017		0.813964	1.05122
BCX2_LYM	Diabetic nephropathy	Diabetic nephropathy	lymphocyte count (Lympho)	MR Egger	439	-0.141696	0.13807	0.305334	-0.412313	0.12892	0.867885		0.662117	1.1376
BCX2_LYM	Diabetic nephropathy	Diabetic nephropathy	lymphocyte count (Lympho)	Weighted median	439	0.00863176	0.0960413	0.928386	-0.179609	0.196873	1.00867		0.835597	1.21759
BCX2_MON	Diabetic nephropathy	Diabetic nephropathy	monocyte count (Mono)	MR Egger	454	-0.179765	0.0859425	0.0370237	-0.348212	-0.0113179	0.835466		0.705949	0.988746
BCX2_MON	Diabetic nephropathy	Diabetic nephropathy	monocyte count (Mono)	Inverse variance weighted	454	-0.0405742	0.0524921	0.439547	-0.143459	0.0623104	0.960238		0.866356	1.06429
BCX2_MON	Diabetic nephropathy	Diabetic nephropathy	monocyte count (Mono)	Weighted median	454	-0.0453228	0.0764902	0.553495	-0.195243	0.104598	0.955689		0.822634	1.11026
BCX2_BAS	Diabetic nephropathy	Diabetic nephropathy	basophil count (Baso)	Inverse variance weighted	171	-0.0943738	0.115876	0.415396	-0.321492	0.132744	0.909943		0.725067	1.14196
BCX2_BAS	Diabetic nephropathy	Diabetic nephropathy	basophil count (Baso)	Weighted median	171	0.0543266	0.140855	0.699725	-0.221749	0.330402	1.05583		0.801116	1.39153
BCX2_BAS	Diabetic nephropathy	Diabetic nephropathy	basophil count (Baso)	MR Egger	171	-0.061526	0.214567	0.774659	-0.482077	0.359025	0.940328		0.6175	1.43193
BCX2_NEU	Diabetic nephropathy	Diabetic nephropathy	neutrophil count (Neutro)	MR Egger	371	-0.322299	0.14385	0.0256517	-0.604246	-0.0403527	0.724481		0.546486	0.960451
BCX2_NEU	Diabetic nephropathy	Diabetic nephropathy	neutrophil count (Neutro)	Weighted median	371	-0.123466	0.100635	0.219872	-0.320709	0.0737784	0.883852		0.725634	1.07657
BCX2_NEU	Diabetic nephropathy	Diabetic nephropathy	neutrophil count (Neutro)	Inverse variance weighted	371	-0.037451	0.0703013	0.594227	-0.175242	0.10034	0.963242		0.839254	1.10555
BCX2_WBC	Diabetic nephropathy	Diabetic nephropathy	total white blood cell count (WBC count)	MR Egger	428	-0.364094	0.139916	0.00958504	-0.63833	-0.0898574	0.694826		0.528174	0.914062
BCX2_WBC	Diabetic nephropathy	Diabetic nephropathy	total white blood cell count (WBC count)	Weighted median	428	-0.0213587	0.0985883	0.828484	-0.214592	0.171874	0.978868		0.806871	1.18753
BCX2_WBC	Diabetic nephropathy	Diabetic nephropathy	total white blood cell count (WBC count)	Inverse variance weighted	428	0.0114456	0.0667918	0.863939	-0.119466	0.142357	1.01151		0.887394	1.15299

## Sheet: Sheet4
Table S4 Heterogeneity test of the instrumental variables for circulating leukocytes on DN
id.exposure	id.outcome	outcome	exposure	method	Q	Q_df	Q_pval
BCX2_EOS	Diabetic nephropathy	Diabetic nephropathy	eosinophil count (Eosin)	Inverse variance weighted	601.064	386	1.32142e-11
BCX2_EOS	Diabetic nephropathy	Diabetic nephropathy	eosinophil count (Eosin)	MR Egger	600.792	385	1.10629e-11

## Sheet: Sheet5
Table S5 Pleiotropy test of the instrumental variables for circulating leukocytes on DN
id.exposure	id.outcome	outcome	exposure	egger_intercept	se	pval
BCX2_EOS	Diabetic nephropathy	Diabetic nephropathy	eosinophil count (Eosin)	0.00141542	0.00338946	0.676476

## Sheet: Sheet6
Table S6 MR-presso test for circulating leukocytes on DN
Exposure	MR Analysis	Causal Estimate	Sd	T-stat	P-value	id	RSSobs	Global.Test.Pvalue		Outlier SNP
beta.exposure	Raw	0.190738	0.0618552	3.08362	0.00218862	eosinophil count	608.035	<0.001		rs2713548
beta.exposure	Outlier-corrected	0.18874	0.0570522	3.3082	0.00102645	eosinophil count	608.035	<0.001		rs4652560
										rs492430
										rs6999452
										rs9266319

## Sheet: Sheet7
Table S7 CAUSE test for circulating leukocytes on DN
model	gamma	eta	q
Sharing	NA	0.74 (-1.5, 2.67)	0.09 (0, 0.32)
Causal	0.15 (-0.03, 0.33)	0.2 (-3.32, 3.4)	0.04 (0, 0.27)
p-value testing that causal model is a better fit: 0.365732907406629

## Sheet: Sheet8
Table S8: Effective instrumental variables for positive results (DN)
SNP	effect_allele.exposure	other_allele.exposure	eaf.exposure	beta.exposure	se.exposure	pval.exposure	exposure
rs10804330	C	T	0.434884	-0.144142	0.022764	2.42e-10	DN
rs115048884	T	C	0.0235029	0.396653	0.0658365	1.69e-09	DN
rs2209345	A	G	0.338743	-0.16367	0.0240585	1.02e-11	DN
rs2476601	G	A	0.85313	-0.238674	0.0299204	1.5e-15	DN
rs506770	C	G	0.784348	0.255065	0.0283981	2.66e-19	DN
rs59377618	C	T	0.173782	0.277828	0.0278214	1.75e-23	DN
rs689	T	A	0.789362	0.168647	0.0284705	3.15e-09	DN
rs76895963	G	T	0.0323162	-0.433585	0.0735393	3.73e-09	DN
rs7903146	T	C	0.194566	0.216378	0.0271582	1.62e-15	DN
rs9270891	G	T	0.601486	0.403709	0.0231126	2.55e-68	DN
rs9273363	A	C	0.272159	0.623597	0.0222866	2.78e-172	DN

## Sheet: Sheet9
Table S9 MR-presso test for DN on eosinophil count
Exposure	MR Analysis	Causal Estimate	Sd	T-stat	P-value	id	RSSobs	Global.Test.Pvalue		Outlier SNP
beta.exposure	Raw	0.00204044	0.0100165	0.203709	0.842667	DN	247.668	<0.001		rs10804330
beta.exposure	Outlier-corrected	-0.00272648	0.0154275	-0.176728	0.870979	DN	247.668	<0.001		rs115048884
										rs506770
										rs59377618
										rs689
										rs9270891
										rs9273363

## Sheet: Sheet10
Table S10 Heterogeneity test of the instrumental variables for DN on eosinophil count
outcome	exposure	method	Q	Q_df	Q_pval
eosinophil count	DN	MR Egger	9.54039	2	0.00847875
eosinophil count	DN	Inverse variance weighted	17.0456	3	0.000691627

[truncated: 3 more sheets: Sheet11, Sheet12, Sheet13]
